# Supplementary material for: Essential Oil Content, Composition and Free Radical Scavenging Activity from Different Plant Parts of Wild Sea Fennel (Crithmum maritimum L.) in Montenegro
Source: Plants (Basel). 2024 Jul 22;13(14):2003. doi: 10.3390/plants13142003 (PMC11280542; doi:10.3390/plants13142003)
Supplement: Supplementary file 1 [file plants-13-02003-s001.zip]

Archive with 1 entries (1 files):
- plants-3087081-supplementary.pdf
